# Supplementary material for: Impact of Physical Obstacles on the Structural and Effective Connectivity of in silico Neuronal Circuits
Source: Front Comput Neurosci. 2020 Aug 31;14:77. doi: 10.3389/fncom.2020.00077 (PMC7488194; doi:10.3389/fncom.2020.00077)
Supplement: Supplementary file 2 [file Data_Sheet_1.zip › frontiers_SupplementaryMaterial_2.tex]

%%%%%%%%%%%%%%%%%%%%%%%%%%%%%%%%%%%%%%%%%%%%%%%%%%%%%%%%%%%%%%%%%%%%%%%%%%%%%%%%%%%%%%%%%%%%%%%%%%%%%%%%%%%%%%%%%%%%%%%%%%%%%%%%%%%%%%%%%%%%%%%%%%%%%%%%%%%
% This is just an example/guide for you to refer to when producing your supplementary material for your Frontiers article.                                 %
%%%%%%%%%%%%%%%%%%%%%%%%%%%%%%%%%%%%%%%%%%%%%%%%%%%%%%%%%%%%%%%%%%%%%%%%%%%%%%%%%%%%%%%%%%%%%%%%%%%%%%%%%%%%%%%%%%%%%%%%%%%%%%%%%%%%%%%%%%%%%%%%%%%%%%%%%%%

%%% Version 2.5 Generated 2018/06/15 %%%
%%% You will need to have the following packages installed: datetime, fmtcount, etoolbox, fcprefix, which are normally inlcuded in WinEdt. %%%
%%% In http://www.ctan.org/ you can find the packages and how to install them, if necessary. %%%
%%%  NB logo1.jpg is required in the path in order to correctly compile front page header %%%

\documentclass[utf8]{frontiers_suppmat} % for all articles
\usepackage{url,hyperref,lineno,microtype}
\usepackage[onehalfspacing]{setspace}


% Leave a blank line between paragraphs instead of using \\

\begin{document}
\onecolumn
\firstpage{1}

\title[Supplementary Material]{{\helveticaitalic{Supplementary Material for\\ \vspace{0.2cm} Impact of Physical Obstacles on the Structural and Effective Connectivity of {\em in silico} Neuronal Circuits\\{\small A.-A. Ludl \& J. Soriano, Front. Comput. Neurosci. 14:77 (2020). DOI: 10.3389/fncom.2020.00077.}}}}


\maketitle

Here we provide additional analyses illustrating the effect of different network generation parameters on structural connectivity in the `empty' configuration, i.e. without obstacles. 
%These parameters include axonal length, angle variability among concatenated segments, radius of dendritic tree and neuronal density. 
We also provide two additional tables, a first one for the values of the small--worldness analysis of the structural connectivity, and as second one containing all the simulation parameters used. 

%\section{Supplementary Tables and Figures}


%% Figures, tables, and images will be published under a Creative Commons CC-BY licence and permission must be obtained for use of copyrighted material from other sources (including re-published/adapted/modified/partial figures and images from the internet). It is the responsibility of the authors to acquire the licenses, to follow any citation instructions requested by third-party rights holders, and cover any supplementary charges.

\section{Effects of parameters on network generation}

We briefly present the impact of parameters controlling the random walk of the axon, the size of the dendritic tree and the neuron density on the network measures (in-- and out-- degree, connection distance).

Figure \ref{fig:Sup1_network} shows the probability distributions of in-- and out--degree ($k_{in}$, $k_{out}$) and connection distances $d$ for configurations generated in an empty circle of $2$~mm diameter following the organisation of Figure 4 of the main text. For each configuration the data show the mean and standard deviation of $12$ realisations computed with the same set of parameters.

For panels {\bf (A)-(C)} the parameter controlling the axonal length was varied from $0.45$ to $1.8$~mm.
It can be seen that the in-- and out--degree distributions become broader and shift to higher values as the axonal length becomes larger.
The distance distributions also broaden, with the shoulder present for short axonal lengths extending first to the plateau seen at intermediary lengths as  in Figure 4 of the main text, then becoming a second peak at about $0.9$ mm for the largest axonal lengths shown.
It is important to note that the axonal length is a random variable for which a value is drawn for each neuron from the Rayleigh distribution.


For panels {\bf (D)-(F)} the parameter controlling the spread of the random angle at each step of the axon's random walk was varied from $0.4$ to $6.2$ radians.
In the range explored this parameter has little effect on the distributions shown.
Only for the smallest values do we see a small shift in the in-- and out--degree distributions.
For the smallest values we also see that the plateau in the distance distribution observed for the standard parameters is replaced with a nearly linear drop between approximately $0.2$ and $1$~mm.


For panels {\bf (G)-(I)} the parameter controlling the radius of the dendritic tree was varied from $75$ to $300$~$\mu$m.
It can be seen that the in-- and out--degree distributions become broader and shift to higher values as the dendritic tree becomes larger.
This parameter affects the first peak of the distance distribution, which broadens and shifts to larger values as the radius of the dendritic tree grows.


For panels {\bf (J)-(L)} the density of neurons was varied from $100$ to $400$ neurons/mm$^2$.
It can be seen that the in-- and out--degree distributions become broader and shift to higher values as the neuron density becomes larger.
This parameter does not  visibly affect the distance distribution.


\begin{figure}[h]
\begin{center}
\includegraphics[width=15cm]{./Supplement_Figure_1}% This is a *.eps file
\end{center}
\caption{ Effect of parameters on structural connectivity statistics.
Each row presents the probability distributions of in-- and out--degree ($k_{in}$, $k_{out}$) and connection distances $d$ for configurations generated in an empty circle of 2~mm diameter. 
% (ABC)
 {\bf (A)-(C)} Distributions obtained when varying the axon length.
 {\bf (D)-(F)} Distributions obtained when varying the range of angles for the axon's random walk. 
 {\bf (G)-(I)} Distributions obtained when varying the radius of the dendritic tree.
 {\bf (J)-(L)} Distributions obtained when varying the density of neurons.
This figure follows the organisation of (Figure 4).
%\label{fig:kin_distributions}
 For all distributions and configurations, data is averaged over $12$ network replicates.
For the distributions of $k_{in}$ and $k_{out}$ lines show a Gaussian fit to the data, their parameters are given in {\bf Table~\ref{tab:Sup_table_fits}}.
}
\label{fig:Sup1_network}
\end{figure}


{\bf Table~\ref{tab:Sup_table_fits}}
gives values of the fit parameters for in-- and out--degree distributions,
 as well as the mean and standard deviation for the distance distribution 
 for $2$~mm configurations with varying parameters.


%\clearpage

\subsection{Small--worldness}

Following~\cite{Watts1998Collective}, a network $G$ with $N$ nodes and $M$ edges is a small--world network if it has a similar path length $L$ but greater clustering coefficient $C$ of nodes than an Erd{\"o}s-R\'enyi (ER) random graph with the same number of nodes and links. To assess whether these criteria are satisfied, we employ the small--worldness  $S^{\text{WS}}$ as introduced in~\cite{Humphries2008SW}:
\begin{equation}
S^{\text{WS}}=\frac{\gamma^{\text{WS}}}{\lambda},
\end{equation}
where $\gamma^{\text{WS}}=C^{\text{WS}}/C^{\text{rand}}$ is the ratio between the clustering coefficients of network $G$ as defined by~\cite{Watts1998Collective} $C^{\text{WS}}$ and its random graph equivalent $C^{\text{rand}}$, and $\lambda=L/L^{\text{rand}}$ is the ratio between the shortest path length $L$ of network $G$ and its random graph equivalent $L^{\text{rand}}$. Thus, small--worldness is satisfied if $\gamma^{\text{WS}}\gg1$ and $\lambda \geq 1$, i.e. $S^{\text{WS}}>1$. The larger $S^{\text{WS}}$ deviates from $1$, the stronger the small--world effect is. We note that other definitions of clustering, and therefore small--worldness, can be used~\citep{Humphries2008SW}. 

For our study, we considered the $S^{\text{WS}}$ definition and computed it on the generated structural connectivity matrices using the MATLAB libraries provided by~\cite{Humphries2008SW}. Table~\ref{tab:SW} summarizes the results obtained for the $2$~mm diameter networks with different configurations of obstacles that fully populate the substrate. 

\begin{table}[t]
\caption{{\bf Small-worldness for $2$~mm diameter networks with different obstacle designs fully populating the substrate}. Data are averaged over 4 network realizations and are shown as mean and standard deviation (sd) of the mean.
}
\centering
\label{tab:SW}
\renewcommand{\arraystretch}{1.4}
%\setlength{\tabcolsep}{4pt}
\begin{tabular}{c c c}
\hline\hline
 &	$S^{\text{SW}}$ mean & $S^{\text{SW}}$ sd
\\\hline
    empty &	 2.46	&	0.07
\\\hline \hline
   circles &	 3.13	&	0.02\\   
   triangles &	 3.16	&	0.06\\
    crosses &	 4.03	&	0.06
\\\hline \hline
\end{tabular}
\end{table}


%\clearpage

\subsection{Simulation Parameters}

{\bf Table~\ref{tab:Sup_table_params}}
gives the values of the model parameters for the simulations presented in the main text of this article.
The model is based on that presented in \cite{Orlandi2013noise}.

\begin{table}[ht]
\caption{{\bf Parameters and values for the model.}
}
\centering
\label{tab:Sup_table_params}
\renewcommand{\arraystretch}{1.4}
%\setlength{\tabcolsep}{4pt}
\begin{tabular}{lc rl}
\hline\hline
	Parameters	&	Symbol	&	Value	&	Unit
%		&		&		&	
\\\hline	System-wide parameters	&		&		&	
\\\hline 	System radius	    &	$r$	&	$2-4$	&	mm
\\	        Density     	&	$\rho$	&	$200$	&	neur./mm$^2$
%		&		&		&	
\\\hline \hline	Morphological parameters	&		    &		&	
\\\hline 	Soma size (fixed)	            &	$r_a$	&	$7.5$	&	$\mu$m
\\	Dendritic tree (Gaussian pdf)	&	$(\mu,\sigma)$	&	$(150,20)$	&	$\mu$m
\\	Axonal length (Rayleigh pdf)	&	$\sigma$	    &	$900$	&	$\mu$m
\\	Axonal segment length (fixed)	&	$\l$	        &	$10$	&	$\mu$m
\\	Axonal segment angle (G. pdf)	&	$(\mu,\sigma,\sigma_{\max})$	&	$(0,0.1,3.2)$	&	rad
%		&		&		&	
\\\hline \hline	Soma parameters	    &		&		&	
\\\hline 	Resting membrane potential	    &	$v_r$	&	$-60$	&	mV
\\	Threshold membrane potential	&	$v_t$	&	$-45$	&	mV
\\	Peak membrane potential	        &	$v_p$	&	$35$	&	mV
\\	Reset membrane potential	    &	$v_c$	&	$-50$	&	mV
\\		&	$\tau_c$	&	$50$	&	ms
\\		&	$k$     	&	$0.5$	&	mV$^{-1}$
\\		&	$\tau_a$	&	$50$	&	ms
\\		&	$b$	        &	$0.5$	&	
\\		&	$d_0$	        &	$50$	&	mV
%		&		&		&	
\\\hline \hline	Synapse parameters	&		&		&	
\\\hline 	Depression recovery time	    &	$\tau_D$	&	$3000$	&	ms
\\	Depression decay	            &	$\beta$ 	&	$0.8$	&	
\\	AMPA current strength       	&	$g_A$	    &	$9.5$	&	mV
\\	AMPA current decay time	        &	$\tau_A$	&	$10$	&	ms
%\\	GABA A current strength	        &	$g_G$	    &	?	&	mV
%\\	GABA A current decay time	    &	$\tau_G$	&	?	&	ms
%		&		&		&	
\\\hline \hline	Noise parameters	&		        &		&	
\\\hline 	White noise strength	        &	$g_s$   	&	$300$	&	mV$^{2}$ms
\\	White noise auto-correlation	&	$\langle\eta(t)\eta(t')\rangle$	&	$=2g_s\delta(t-t')$	&	
\\	Shot noise frequency	        &	$\lambda$	&	$0.166$	&	ms$^{-1}$
%  tau is 6.0 ... ?  nat met paper says 0.01 to 0.05
\\	Shot noise strength (minis)	    &	$g_m$	    &	$=g_A$	&	mV
\\	Shot noise decay time	        &	$\tau_m$	&	$=\tau_A$	&	
%		&		&		&	
\\\hline \hline	Simulation parameters	&		&		&	
\\\hline 	Algorithm	&		&		&	2\textsuperscript{nd} order Runge-Kutta
\\	Time step	&	$\Delta t$	&	$0.1$	&	ms
\\	Typical Run time	&		&	$30$	&	min
\\\hline\hline
\end{tabular}
\end{table}


\begin{table}[ht]
\caption{{\bf Network descriptors for 2~mm configurations with varying parameters.}
The following parameters were varied:
  the parameter $\sigma_\mathrm{ax.len.}$ for the axonal length,
  the maximal cumulative angle allowed for the axonal random walk ($\alpha_{\max}$)
  the radius of the dendritic tree ($r_\mathrm{d.t.}$),
  and the density of neurons ($\rho$).
For each case, we provide 
 the average value ($\mu$) and standard deviation ($\sigma$)
 obtained for the Gaussian fits to the distributions of in-- and out--degrees
  ($k_\textrm{in},\,k_\textrm{out}$),
and the statistical average value (m) and standard deviation (s.d.)
  of the distribution of connection lengths ($l$).
  These parameters correspond to the data shown in Figure~\ref{fig:Sup1_network}.
}
\centering
\label{tab:Sup_table_fits}
\renewcommand{\arraystretch}{1.4}
%\setlength{\tabcolsep}{4pt}
\begin{tabular}{c ccc ccc}
\hline\hline
		&	in-degree	&		&	out-degree	&		&	length	&	
\\\hline		&	$k_\textrm{in}$     &	$k_\textrm{in}$
                &   $k_\textrm{out}$	&	$k_\textrm{out}$
                &	$l$ (mm)	&	$l$ (mm)
\\		&	$\mu$	&	$\sigma$	&	$\mu$	&	$\sigma$	&	m	&	s.d.
%	AXL	
\\\hline
 $\sigma_\mathrm{ax.len.}$ (mm)	&		&		&		&		&		&	
\\\hline
	0.45 &	40.45	&	10.02	&	38.25	&	17.09	&	0.330	&	0.241
\\	0.9	&	66.95	&	13.43	&	61.89	&	33.45	&	0.538	&	0.378
\\	1.8	&	114.70	&	29.96	&	107.68	&	69.19	&	0.766	&	0.462
%	ANGLE	
\\\hline \hline
 $\alpha_{\max}$ (rad.)	&		&		&		&		&		&	
\\\hline
	0.2	&	60.88	&	13.24	&	55.75	&	34.45	&	0.591	&	0.461
\\	0.4	&	61.39	&	12.81	&	55.57	&	33.36	&	0.542	&	0.413
\\	0.8	&	66.26	&	13.33	&	60.47	&	34.41	&	0.533	&	0.378
\\	1.6	&	67.21	&	13.19	&	62.20	&	34.00	&	0.537	&	0.377
\\	3.2	&	66.95	&	13.43	&	61.89	&	33.45	&	0.538	&	0.378
\\	6.4	&	66.49	&	13.76	&	61.34	&	32.70	&	0.537	&	0.378
%	RDT												
\\\hline \hline
 $r_\mathrm{d.t.}$ ($\mu$m)												
\\\hline
	75	&	31.54	&	11.83	&	29.17	&	17.15	&	0.541	&	0.373
\\	150	&	66.95	&	13.43	&	61.89	&	33.45	&	0.538	&	0.378
\\	300	&	148.18	&	22.07	&	138.10	&	68.90	&	0.586	&	0.405
%	DENS	&		&		&		&		&		&	
\\\hline \hline
	$\rho$ (neur./mm$^2$)	&		&		&		&		&		&	
\\\hline
	100	&	33.85	&	7.83	&	30.72	&	17.25	&	0.538	&	0.374
\\	200	&	66.95	&	13.43	&	61.89	&	33.45	&	0.538	&	0.378
\\	400	&	134.14	&	24.12	&	124.34	&	64.79	&	0.536	&	0.376
\\\hline\hline
\end{tabular}
\end{table}
 
% \clearpage
 
\bibliographystyle{frontiersinHLTH_FPHY}
\bibliography{refs_SM}


\end{document}
