# Supplementary material for: Impact of Physical Obstacles on the Structural and Effective Connectivity of in silico Neuronal Circuits
Source: Front Comput Neurosci. 2020 Aug 31;14:77. doi: 10.3389/fncom.2020.00077 (PMC7488194; doi:10.3389/fncom.2020.00077)
Supplement: Supplementary file 2 [file Data_Sheet_1.zip › refs_SM.bib]

%comment{This file was created with betterbib v3.3.1.}

@article{Humphries2008SW,
author = {Humphries, Mark D. and Gurney, Kevin},
doi = {10.1371/journal.pone.0002051},
issn = {19326203},
journal = {PLoS ONE},
number = {4},
title = {{Network 'small-world-ness': A quantitative method for determining canonical network equivalence}},
volume = {3},
year = {2008}
}


@article{Watts1998Collective,
  doi = {10.1038/30918},
  url = {https://doi.org/10.1038/30918},
  year = {1998},
  month = jun,
  publisher = {Springer Science and Business Media {LLC}},
  volume = {393},
  number = {6684},
  pages = {440--442},
  author = {Duncan J. Watts and Steven H. Strogatz},
  title = {Collective dynamics of `small-world' networks},
  journal = {Nature}
}


@article{Bullmore2012Theeconomy,
author = {Bullmore, Ed and Sporns, Olaf},
doi = {10.1038/nrn3214},
issn = {1471-0048},
journal = {Nature reviews. Neuroscience},
number = {5},
pages = {336--49},
pmid = {22498897},
title = {{The economy of brain network organization}},
volume = {13},
year = {2012}
}

@article{Stiso2018Spatial,
author = {Stiso, Jennifer and Bassett, Danielle S.},
issn = {1879307X},
journal = {Trends in Cognitive Sciences},
number = {12},
pages = {1127--1142},
publisher = {Elsevier Ltd},
title = {{Spatial Embedding Imposes Constraints on Neuronal Network Architectures}},
volume = {22},
year = {2018}
}

@article{Cabral2017Functional,
author = {Cabral, Joana and Kringelbach, Morten L. and Deco, Gustavo},
doi = {10.1016/j.neuroimage.2017.03.045},
issn = {10959572},
journal = {NeuroImage},
pages = {84--96},
publisher = {Elsevier},
title = {{Functional connectivity dynamically evolves on multiple time-scales over a static structural connectome: Models and mechanisms}},
volume = {160},
year = {2017}
}


@article{Voges2012Complex,
author = {Voges, N. and Perrinet, L.},
doi = {10.3389/fncom.2012.00041},
issn = {16625188},
journal = {Frontiers in Computational Neuroscience},
keywords = {Cortical network dynamics,Local and random remote connections,Phase space differences},
pages = {1--19},
title = {{Complex dynamics in recurrent cortical networks based on spatially realistic connectivities}},
volume = {6},
year = {2012}
}

@article{Messe2014Relating,
author = {Mess{\'{e}}, Arnaud and Rudrauf, David and Benali, Habib and Marrelec, Guillaume},
doi = {10.1371/journal.pcbi.1003530},
issn = {15537358},
journal = {PLoS Computational Biology},
number = {3},
title = {{Relating Structure and Function in the Human Brain: Relative Contributions of Anatomy, Stationary Dynamics, and Non-stationarities}},
volume = {10},
year = {2014}
}


@article{Pernice2013relevance,
author = {Pernice, Volker and Deger, Moritz and Cardanobile, Stefano and Rotter, Stefan},
doi = {10.3389/fncom.2013.00072},
issn = {1662-5188},
journal = {Frontiers in computational neuroscience},
number = {June},
pages = {72},
pmid = {23761758},
title = {{The relevance of network micro-structure for neural dynamics.}},
volume = {7},
year = {2013}
}


@article{Blondel_2008,
	doi = {10.1088/1742-5468/2008/10/p10008},
	year = 2008,
	publisher = {{IOP} Publishing},
	volume = {2008},
	number = {10},
	pages = {P10008},
	author = {Vincent D Blondel and Jean-Loup Guillaume and Renaud Lambiotte and Etienne Lefebvre},
	title = {Fast unfolding of communities in large networks},
	journal = {Journal of Statistical Mechanics},
}

@article{Abbott1997synaptic,
 author = {Abbott, L. F.},
 title = {Synaptic Depression and Cortical Gain Control},
 journal = {Science},
 volume = {275},
 number = {5297},
 pages = {221-224},
 year = {1997},
 publisher = {American Association for the Advancement of Science (AAAS)},
 doi = {10.1126/science.275.5297.221},
 source = {Crossref},
 issn = {0036-8075, 1095-9203},
}

@article{Achard2007efficiency,
 author = {Achard, Sophie and Bullmore, Ed},
 title = {Efficiency and Cost of Economical Brain Functional Networks},
 journal = {PLoS Comput Biol},
 volume = {3},
 number = {2},
 pages = {e17},
 year = {2007},
 publisher = {Public Library of Science (PLoS)},
 doi = {10.1371/journal.pcbi.0030017},
 source = {Crossref},
 issn = {1553-734X, 1553-7358},
}

@article{Alvarez2009slow,
 author = {Alvarez-Lacalle, E. and Moses, E.},
 title = {Slow and fast pulses in 1-D cultures of excitatory neurons},
 journal = {J Comput Neurosci},
 volume = {26},
 number = {3},
 pages = {475-493},
 year = {2009},
 publisher = {Springer Nature},
 doi = {10.1007/s10827-008-0123-5},
 source = {Crossref},
 issn = {0929-5313, 1573-6873},
}

@article{BARTHELEMY20111,
 author = {Barth{\'{e}}lemy, Marc},
 title = {Spatial networks},
 journal = {Phys. Rep.},
 volume = {499},
 number = {1-3},
 pages = {1-101},
 year = {2011},
 issn = {0370-1573},
 doi = {10.1016/j.physrep.2010.11.002},
 keywords = {Networks, Graphs, Spatial properties, Statistical physics, Geography, Urban systems},
 source = {Crossref},
 publisher = {Elsevier BV},
}

@article{Beggs2004neuronal,
 author = {Beggs, J. M.},
 title = {Neuronal Avalanches Are Diverse and Precise Activity Patterns That Are Stable for Many Hours in Cortical Slice Cultures},
 journal = {J. Neurosci.},
 volume = {24},
 number = {22},
 pages = {5216-5229},
 year = {2004},
 publisher = {Society for Neuroscience},
 doi = {10.1523/jneurosci.0540-04.2004},
 source = {Crossref},
 issn = {0270-6474, 1529-2401},
}

@article{Bettencourt2007Functional,
 author = {Bettencourt, Lu{\'{i}}s M. A. and Stephens, Greg J. and Ham, Michael I. and Gross, Guenter W.},
 doi = {10.1103/physreve.75.021915},
 issn = {1539-3755, 1550-2376},
 journal = {Phys. Rev. E},
 number = {2},
 pages = {021915},
 title = {Functional structure of cortical neuronal networks grownin vitro},
 volume = {75},
 year = {2007},
 source = {Crossref},
 publisher = {American Physical Society (APS)},
}

@article{Bianconi14072009,
 author = {Bianconi, Ginestra and Pin, Paolo and Marsili, Matteo},
 title = {Assessing the relevance of node features for network structure},
 volume = {106},
 number = {28},
 pages = {11433-11438},
 year = {2009},
 doi = {10.1073/pnas.0811511106},
 journal = {PNAS},
 source = {Crossref},
 publisher = {Proceedings of the National Academy of Sciences},
 issn = {0027-8424, 1091-6490},
}

@article{Bonifazi2013invitro,
 author = {Bonifazi, Paolo and Difato, Francesco and Massobrio, Paolo and Breschi, Gian L. and Pasquale, Valentina and Levi, Timoth{\'{e}}e and Goldin, Miri and Bornat, Yannick and Tedesco, Mariateresa and Bisio, Marta and Kanner, Sivan and Galron, Ronit and Tessadori, Jacopo and Taverna, Stefano and Chiappalone, Michela},
 doi = {10.3389/fncir.2013.00040},
 journal = {Front. Neural Circuits},
 number = {March},
 pages = {1--19},
 title = {In vitro large-scale experimental and theoretical studies for the realization of bi-directional brain-prostheses},
 volume = {7},
 year = {2013},
 source = {Crossref},
 publisher = {Frontiers Media SA},
 issn = {1662-5110},
}

@article{Brockmann1337,
 author = {Brockmann, D. and Helbing, D.},
 title = {The Hidden Geometry of Complex, Network-Driven Contagion Phenomena},
 volume = {342},
 number = {6164},
 pages = {1337-1342},
 year = {2013},
 doi = {10.1126/science.1245200},
 publisher = {American Association for the Advancement of Science (AAAS)},
 issn = {0036-8075, 1095-9203},
 journal = {Science},
 source = {Crossref},
}

@article{Cohen2010quorum,
 author = {Cohen, O. and Keselman, A. and Moses, E. and Rodr{\'{i}}guez Mart{\'{i}}nez, M. and Soriano, J. and Tlusty, T.},
 title = {Quorum percolation in living neural networks},
 journal = {Europhys. Lett.},
 volume = {89},
 number = {1},
 pages = {18008},
 year = {2010},
 publisher = {IOP Publishing},
 doi = {10.1209/0295-5075/89/18008},
 source = {Crossref},
 issn = {0295-5075, 1286-4854},
}

@article{Cohen2011network,
 author = {Cohen, Dror and Segal, Menahem},
 title = {Network bursts in hippocampal microcultures are terminated by exhaustion of vesicle pools},
 journal = {J. Neurophysiol.},
 volume = {106},
 number = {5},
 pages = {2314-2321},
 year = {2011},
 publisher = {American Physiological Society},
 doi = {10.1152/jn.00969.2010},
 source = {Crossref},
 issn = {0022-3077, 1522-1598},
}

@article{Eckmann2007physics,
 author = {Eckmann, J and Feinerman, O and Gruendlinger, L and Moses, E and Soriano, J and Tlusty, T},
 title = {The physics of living neural networks},
 journal = {Phys. Rep.},
 volume = {449},
 number = {1-3},
 pages = {54-76},
 year = {2007},
 publisher = {Elsevier BV},
 doi = {10.1016/j.physrep.2007.02.014},
 source = {Crossref},
 issn = {0370-1573},
}

@article{Feinerman2008Reliable,
author = {Feinerman, Ofer and Rotem, Assaf and Moses, Elisha},
doi = {10.1038/nphys1099},
issn = {1745-2473},
journal = {Nature Physics},
month = {oct},
number = {12},
pages = {967--973},
title = {{Reliable neuronal logic devices from patterned hippocampal cultures}},
volume = {4},
year = {2008}
}

@article{Gladkov2017Design,
author = {Gladkov, Arseniy and Pigareva, Yana and Kutyina, Daria and Kolpakov, Vladimir and Bukatin, Anton and Mukhina, Irina and Kazantsev, Victor and Pimashkin, Alexey},
doi = {10.1038/s41598-017-15506-2},
issn = {20452322},
journal = {Scientific Reports},
keywords = {com,nature,scientificreports},
number = {1},
pages = {1--14},
publisher = {Springer US},
title = {{Design of Cultured Neuron Networks in vitro with Predefined Connectivity Using Asymmetric Microfluidic Channels}},
volume = {7},
year = {2017}
}

@article{Simitzi2017Controlling,
author = {Simitzi, C. and Ranella, A. and Stratakis, E.},
doi = {10.1016/j.actbio.2017.01.023},
issn = {18787568},
journal = {Acta Biomaterialia},
pages = {21--52},
pmid = {28069509},
publisher = {Acta Materialia Inc.},
title = {{Controlling the morphology and outgrowth of nerve and neuroglial cells: The effect of surface topography}},
volume = {51},
year = {2017}
}


@article{Efron1979computers,
 author = {Efron, Bradley},
 title = {Computers and the Theory of Statistics: {Thinking} the Unthinkable},
 journal = {SIAM Rev.},
 volume = {21},
 number = {4},
 pages = {460-480},
 year = {1979},
 publisher = {Society for Industrial \& Applied Mathematics (SIAM)},
 doi = {10.1137/1021092},
 source = {Crossref},
 issn = {0036-1445, 1095-7200},
}

@article{Feldt2011review,
 author = {Feldt, Sarah and Bonifazi, Paolo and Cossart, Rosa},
 annote = {doi: 10.1016/j.tins.2011.02.007},
 journal = {Trends Neurosci.},
 number = {5},
 pages = {225-236},
 title = {Dissecting functional connectivity of neuronal microcircuits: {Experimental} and theoretical insights},
 volume = {34},
 year = {2011},
 doi = {10.1016/j.tins.2011.02.007},
 source = {Crossref},
 publisher = {Elsevier BV},
 issn = {0166-2236},
}

@article{Fraser1986,
 author = {Fraser, Andrew M. and Swinney, Harry L.},
 title = {Independent coordinates for strange attractors from mutual information},
 journal = {Phys. Rev. A},
 volume = {33},
 number = {2},
 pages = {1134-1140},
 year = {1986},
 publisher = {American Physical Society (APS)},
 doi = {10.1103/physreva.33.1134},
 source = {Crossref},
 issn = {0556-2791},
}

@article{Fronczak2004,
 author = {Fronczak, Agata and Fronczak, Piotr and Ho{\l}yst, Janusz A.},
 doi = {10.1103/physreve.70.056110},
 eprint = {0212230},
 journal = {Phys. Rev. E},
 number = {5},
 pages = {7},
 title = {Average path length in random networks},
 volume = {70},
 year = {2004},
 source = {Crossref},
 publisher = {American Physical Society (APS)},
 issn = {1539-3755, 1550-2376},
}

@article{Garcia2008kinetic,
 author = {Garcia-Perez, Elizabeth and Lo, Donald C. and Wesseling, John F.},
 title = {Kinetic Isolation of a Slowly Recovering Component of Short-Term Depression During Exhaustive Use at Excitatory Hippocampal Synapses},
 journal = {J. Neurophysiol.},
 volume = {100},
 number = {2},
 pages = {781-795},
 year = {2008},
 publisher = {American Physiological Society},
 doi = {10.1152/jn.90429.2008},
 source = {Crossref},
 issn = {0022-3077, 1522-1598},
}

@article{Gephi-code,
 author = {Jacomy, Mathieu and Venturini, Tommaso and Heymann, Sebastien and Bastian, Mathieu},
 title = {{ForceAtlas2,} a Continuous Graph Layout Algorithm for Handy Network Visualization Designed for the Gephi Software},
 conference = {International AAAI Conference on Weblogs and Social Media},
 year = {2014},
 keywords = {network;network science;visualization;graph exploration;open source;free software;dynamic network;interactive interface;graph;force vector;java;OpenGL;3-D visualization;user-centric;graph layout;complex graph rendering;network analysis;webatlas},
 abstract = {Gephi is an open source software for graph and network analysis. It uses a 3D render engine to display large networks in real-time and to speed up the exploration. A flexible and multi-task architecture brings new possibilities to work with complex data sets and produce valuable visual results. We present several key features of Gephi in the context of interactive exploration and interpretation of networks. It provides easy and broad access to network data and allows for spatializing, filtering, navigating, manipulating and clustering. Finally, by presenting dynamic features of Gephi, we highlight key aspects of dynamic network visualization.},
 doi = {10.1371/journal.pone.0098679},
 number = {6},
 pages = {e98679},
 source = {Crossref},
 volume = {9},
 journal = {PLoS ONE},
 publisher = {Public Library of Science (PLoS)},
 issn = {1932-6203},
}

@article{Golomb1997propagating,
 author = {Golomb, David and Amitai, Yael},
 title = {Propagating Neuronal Discharges in Neocortical Slices: {Computational} and Experimental Study},
 journal = {J. Neurophysiol.},
 volume = {78},
 number = {3},
 pages = {1199-1211},
 year = {1997},
 publisher = {American Physiological Society},
 doi = {10.1152/jn.1997.78.3.1199},
 source = {Crossref},
 issn = {0022-3077, 1522-1598},
}

@article{Hernandez-Navarro2017,
 author = {Hern{\'{a}}ndez-Navarro, Llu{\'{i}}s and Orlandi, Javier G. and Cerruti, Benedetta and Vives, Eduard and Soriano, Jordi},
 doi = {10.1103/physrevlett.118.208101},
 journal = {Phys. Rev. Lett.},
 number = {20},
 pages = {1--5},
 pmid = {28581813},
 title = {Dominance of Metric Correlations in Two-Dimensional Neuronal Cultures Described through a Random Field Ising Model},
 volume = {118},
 year = {2017},
 source = {Crossref},
 publisher = {American Physical Society (APS)},
 issn = {0031-9007, 1079-7114},
}

@article{Hlavavckova2007causality,
  author={Hlav{\'a}{\v{c}}kov{\'a}-Schindler, Katerina and Palu{\v{s}}, Milan and Vejmelka, Martin and Bhattacharya, Joydeep},
 title = {Causality detection based on information-theoretic approaches in time series analysis},
 journal = {Phys. Rep.},
 volume = {441},
 number = {1},
 pages = {1-46},
 year = {2007},
 publisher = {Elsevier BV},
 doi = {10.1016/j.physrep.2006.12.004},
 source = {Crossref},
 issn = {0370-1573},
}

@article{Honey2010Can,
 author = {Honey, Christopher J. and Thivierge, Jean-Philippe and Sporns, Olaf},
 doi = {10.1016/j.neuroimage.2010.01.071},
 issn = {1053-8119},
 journal = {NeuroImage},
 number = {3},
 pages = {766-776},
 pmid = {20116438},
 publisher = {Elsevier BV},
 title = {Can structure predict function in the human brain?},
 volume = {52},
 year = {2010},
 source = {Crossref},
}

@article{Sporns2011Thenonrandom,
author = {Sporns, Olaf},
doi = {10.3389/fncom.2011.00005},
issn = {1662-5188},
journal = {Frontiers in computational neuroscience},
number = {February},
pages = {5},
pmid = {21369354},
title = {{The non-random brain: efficiency, economy, and complex dynamics.}},
volume = {5},
year = {2011}
}


@article{Horvat2016,
author = {Horv\'at, Szabolcs and Gamanut, Razvan and Ercsey-Ravasz, M\'aria and Magrou, Loic and Gamanut, Bianca and {Van Essen}, David C. and Burkhalter, Andreas and Knoblauch, Kenneth and Toroczkai, Zolt\'an and Kennedy, Henry},
 doi = {10.1371/journal.pbio.1002512},
 issn = {1545-7885},
 journal = {PLoS Biol},
 number = {7},
 pages = {e1002512},
 pmid = {27441598},
 title = {Spatial Embedding and Wiring Cost Constrain the Functional Layout of the Cortical Network of Rodents and Primates},
 volume = {14},
 year = {2016},
 source = {Crossref},
 publisher = {Public Library of Science (PLoS)},
}

@article{Ito2011,
 author = {Ito, Shinya and Hansen, Michael E. and Heiland, Randy and Lumsdaine, Andrew and Litke, Alan M. and Beggs, John M.},
 doi = {10.1371/journal.pone.0027431},
 issn = {1932-6203},
 journal = {PLoS ONE},
 keywords = {Action Potentials,Algorithms,Computer Simulation,Entropy,Humans,Models,Nerve Net,Nerve Net: physiology,Neural Networks (Computer),Neurological,Neurons,Neurons: physiology,Synapses,Synapses: physiology},
 number = {11},
 pages = {e27431},
 pmid = {22102894},
 title = {Extending Transfer Entropy Improves Identification of Effective Connectivity in a Spiking Cortical Network Model},
 volume = {6},
 year = {2011},
 source = {Crossref},
 publisher = {Public Library of Science (PLoS)},
}

@article{Ito2014Large-Scale,
 author = {Ito, Shinya and Yeh, Fang-Chin and Hiolski, Emma and Rydygier, Przemyslaw and Gunning, Deborah E. and Hottowy, Pawel and Timme, Nicholas and Litke, Alan M. and Beggs, John M.},
 doi = {10.1371/journal.pone.0105324},
 issn = {1932-6203},
 journal = {PLoS ONE},
 number = {8},
 pages = {e105324},
 pmid = {25126851},
 title = {Large-Scale, High-Resolution Multielectrode-Array Recording Depicts Functional Network Differences of Cortical and Hippocampal Cultures},
 volume = {9},
 year = {2014},
 source = {Crossref},
 publisher = {Public Library of Science (PLoS)},
}

@article{Izhikevich2003simple,
 author = {Izhikevich, E.M.},
 title = {Simple model of spiking neurons},
 journal = {IEEE Trans. Neural Netw.},
 volume = {14},
 number = {6},
 pages = {1569-1572},
 year = {2003},
 doi = {10.1109/tnn.2003.820440},
 source = {Crossref},
 publisher = {Institute of Electrical and Electronics Engineers (IEEE)},
 issn = {1045-9227},
}

@article{Izhikevich2004model,
 author = {Izhikevich, E.M.},
 title = {Which Model to Use for Cortical Spiking Neurons?},
 journal = {IEEE Trans. Neural Netw.},
 volume = {15},
 number = {5},
 pages = {1063-1070},
 year = {2004},
 publisher = {Institute of Electrical and Electronics Engineers (IEEE)},
 doi = {10.1109/tnn.2004.832719},
 source = {Crossref},
 issn = {1045-9227},
}

@book{Izhikevich2007dynamical,
 author = {Izhikevich, Eugene M},
 title = {Dynamical systems in neuroscience},
 year = {2007},
 publisher = {MIT press},
}

@article{Jacobi2009bdnf,
 author = {Jacobi, Shimshon and Soriano, Jordi and Segal, Menahem and Moses, Elisha},
 title = {{BDNF} and {NT}-3 increase excitatory input connectivity in rat hippocampal cultures},
 journal = {Eur. J. Neurosci.},
 volume = {30},
 number = {6},
 pages = {998-1010},
 year = {2009},
 publisher = {Wiley},
 doi = {10.1111/j.1460-9568.2009.06891.x},
 source = {Crossref},
 issn = {0953-816X, 1460-9568},
}

@article{Kaiser2002information,
 author = {Kaiser, A. and Schreiber, T.},
 title = {Information transfer in continuous processes},
 journal = {Physica D},
 volume = {166},
 number = {1-2},
 pages = {43-62},
 year = {2002},
 publisher = {Elsevier BV},
 doi = {10.1016/s0167-2789(02)00432-3},
 source = {Crossref},
 issn = {0167-2789},
}

@article{Kashtan2004efficient,
 author = {Kashtan, N. and Itzkovitz, S. and Milo, R. and Alon, U.},
 title = {Efficient sampling algorithm for estimating subgraph concentrations and detecting network motifs},
 journal = {Bioinformatics},
 volume = {20},
 number = {11},
 pages = {1746-1758},
 year = {2004},
 publisher = {Oxford University Press (OUP)},
 doi = {10.1093/bioinformatics/bth163},
 source = {Crossref},
 issn = {1367-4803, 1460-2059},
}

@article{Kullback1951information,
 author = {Kullback, S. and Leibler, R. A.},
 title = {On Information and Sufficiency},
 journal = {Ann. Math. Statist.},
 volume = {22},
 number = {1},
 pages = {79-86},
 year = {1951},
 publisher = {Institute of Mathematical Statistics},
 doi = {10.1214/aoms/1177729694},
 source = {Crossref},
 issn = {0003-4851},
}

@book{Kullback1997information,
 author = {Kullback, Solomon and Keegel, John C. and Kullback, Joseph H.},
 title = {Topics in Statistical Information Theory},
 year = {1987},
 publisher = {Springer New York},
 doi = {10.1007/978-1-4615-8080-5},
 source = {Crossref},
 issn = {0930-0325, 2197-7186},
 isbn = {9780387965123, 9781461580805},
}

@article{Latora2001efficient,
 author = {Latora, Vito and Marchiori, Massimo},
 title = {Efficient Behavior of Small-World Networks},
 journal = {Phys. Rev. Lett.},
 volume = {87},
 number = {19},
 pages = {198701},
 year = {2001},
 publisher = {American Physical Society (APS)},
 doi = {10.1103/physrevlett.87.198701},
 source = {Crossref},
 issn = {0031-9007, 1079-7114},
}

@article{Li1990mutual,
 author = {Li, Wentian},
 title = {Mutual information functions versus correlation functions},
 journal = {J Stat Phys},
 volume = {60},
 number = {5-6},
 pages = {823-837},
 year = {1990},
 publisher = {Springer Nature},
 doi = {10.1007/bf01025996},
 source = {Crossref},
 issn = {0022-4715, 1572-9613},
}

@article{Lonardoni2017Recurrently,
 author = {Lonardoni, Davide and Amin, Hayder and Di Marco, Stefano and Maccione, Alessandro and Berdondini, Luca and Nieus, Thierry},
 doi = {10.1371/journal.pcbi.1005672},
 journal = {PLoS Comput Biol},
 pages = {e1005672},
 pmid = {28749937},
 title = {Recurrently connected and localized neuronal communities initiate coordinated spontaneous activity in neuronal networks},
 volume = {13},
 year = {2017},
 number = {7},
 source = {Crossref},
 publisher = {Public Library of Science (PLoS)},
 issn = {1553-7358},
}

@article{Lutcke2013Inference,
 author = {L{\"{u}}tcke, Henry and Gerhard, Felipe and Zenke, Friedemann and Gerstner, Wulfram and Helmchen, Fritjof},
 doi = {10.3389/fncir.2013.00201},
 issn = {1662-5110},
 journal = {Front. Neural Circuits},
 number = {December},
 pages = {201},
 title = {Inference of neuronal network spike dynamics and topology from calcium imaging data},
 volume = {7},
 year = {2013},
 source = {Crossref},
 publisher = {Frontiers Media SA},
}

@article{Maccione2012multiscale,
 author = {Maccione, Alessandro and Garofalo, Matteo and Nieus, Thierry and Tedesco, Mariateresa and Berdondini, Luca and Martinoia, Sergio},
 doi = {10.1016/j.jneumeth.2012.04.002},
 issn = {0165-0270},
 journal = {J. Neurosci. Methods},
 number = {2},
 pages = {161-171},
 pmid = {22516778},
 publisher = {Elsevier BV},
 title = {Multiscale functional connectivity estimation on low-density neuronal cultures recorded by high-density {CMOS} Micro Electrode Arrays},
 volume = {207},
 year = {2012},
 source = {Crossref},
}

@article{Mader2015networks,
 author = {Mader, Wolfgang and Mader, Malenka and Timmer, Jens and Thiel, Marco and Schelter, Bj{\"{o}}rn},
 title = {Networks: {On} the relation of bi- and multivariate measures},
 journal = {Sci Rep},
 volume = {5},
 year = {2015},
 publisher = {Springer Nature},
 doi = {10.1038/srep10805},
 number = {1},
 source = {Crossref},
 issn = {2045-2322},
}

@article{Mangan2003structure,
 author = {Mangan, S. and Alon, U.},
 title = {Structure and function of the feed-forward loop network motif},
 journal = {Proceedings of the National Academy of Sciences},
 volume = {100},
 number = {21},
 pages = {11980-11985},
 year = {2003},
 publisher = {Proceedings of the National Academy of Sciences},
 doi = {10.1073/pnas.2133841100},
 source = {Crossref},
 issn = {0027-8424, 1091-6490},
}

@article{Millet2012,
 author = {Millet, Larry J and Gillette, Martha U},
 issn = {1551-4056},
 journal = {The Yale journal of biology and medicine},
 keywords = {Cells, Cultured,Humans,Microfluidics,Neurons,Neurons: cytology},
 number = {4},
 pages = {501--21},
 pmid = {23239951},
 title = {{Over a century of neuron culture: {From} the hanging drop to microfluidic devices.}},
 volume = {85},
 year = {2012},
}

@article{Milo2002network,
 author = {Milo, R.},
 title = {Network Motifs: {Simple} Building Blocks of Complex Networks},
 journal = {Science},
 volume = {298},
 number = {5594},
 pages = {824-827},
 year = {2002},
 publisher = {American Association for the Advancement of Science (AAAS)},
 doi = {10.1126/science.298.5594.824},
 source = {Crossref},
 issn = {0036-8075, 1095-9203},
}

@article{Milo2004superfamilies,
 author = {Milo, R.},
 title = {Superfamilies of Evolved and Designed Networks},
 journal = {Science},
 volume = {303},
 number = {5663},
 pages = {1538-1542},
 year = {2004},
 publisher = {American Association for the Advancement of Science (AAAS)},
 doi = {10.1126/science.1089167},
 source = {Crossref},
 issn = {0036-8075, 1095-9203},
}

@article{Newman2002assortative,
 author = {Newman, M. E. J.},
 title = {Assortative Mixing in Networks},
 journal = {Phys. Rev. Lett.},
 volume = {89},
 number = {20},
 pages = {208701},
 year = {2002},
 publisher = {American Physical Society (APS)},
 doi = {10.1103/physrevlett.89.208701},
 source = {Crossref},
 issn = {0031-9007, 1079-7114},
}

@article{Newman2003mixing,
 author = {Newman, M. E. J.},
 title = {Mixing patterns in networks},
 journal = {Phys. Rev. E},
 volume = {67},
 number = {2},
 pages = {026126},
 year = {2003},
 publisher = {American Physical Society (APS)},
 doi = {10.1103/physreve.67.026126},
 source = {Crossref},
 issn = {1063-651X, 1095-3787},
}

@article{Newman2003structure,
 author = {Newman, M. E. J.},
 title = {The Structure and Function of Complex Networks},
 journal = {SIAM Rev.},
 volume = {45},
 number = {2},
 pages = {167-256},
 year = {2003},
 publisher = {Society for Industrial \& Applied Mathematics (SIAM)},
 doi = {10.1137/s003614450342480},
 source = {Crossref},
 issn = {0036-1445, 1095-7200},
}

@article{Newman2006modularity,
 author = {Newman, M. E. J.},
 title = {Modularity and community structure in networks},
 journal = {Proceedings of the National Academy of Sciences},
 volume = {103},
 number = {23},
 pages = {8577-8582},
 year = {2006},
 publisher = {Proceedings of the National Academy of Sciences},
 doi = {10.1073/pnas.0601602103},
 source = {Crossref},
 issn = {0027-8424, 1091-6490},
}

@article{Nigam2016Rich-club,
 author = {Nigam, S. and Shimono, M. and Ito, S. and Yeh, F.-C. and Timme, N. and Myroshnychenko, M. and Lapish, C. C. and Tosi, Z. and Hottowy, P. and Smith, W. C. and Masmanidis, S. C. and Litke, A. M. and Sporns, O. and Beggs, J. M.},
 doi = {10.1523/jneurosci.2177-15.2016},
 issn = {0270-6474, 1529-2401},
 journal = {J. Neurosci.},
 number = {3},
 pages = {670-684},
 pmid = {26791200},
 title = {Rich-Club Organization in Effective Connectivity among Cortical Neurons},
 volume = {36},
 year = {2016},
 source = {Crossref},
 publisher = {Society for Neuroscience},
}

@article{Okujeni2017Mesoscale,
 author = {Okujeni, Samora and Kandler, Steffen and Egert, Ulrich},
 title = {Mesoscale Architecture Shapes Initiation and Richness of Spontaneous Network Activity},
 year = {2017},
 volume = {37},
 pages = {3972-3987},
 doi = {10.1523/jneurosci.2552-16.2017},
 issn = {0270-6474, 1529-2401},
 journal = {J. Neurosci.},
 number = {14},
 source = {Crossref},
 publisher = {Society for Neuroscience},
}

@article{Opitz2002,
 author = {Opitz, Thoralf and De Lima, Ana D. and Voigt, Thomas},
 doi = {10.1152/jn.00316.2002},
 journal = {J. Neurophysiol.},
 number = {5},
 pages = {2196-2206},
 pmid = {12424261},
 title = {Spontaneous Development of Synchronous Oscillatory Activity During Maturation of Cortical Networks In Vitro},
 volume = {88},
 year = {2002},
 source = {Crossref},
 publisher = {American Physiological Society},
 issn = {0022-3077, 1522-1598},
}

@article{Oram1999stochastic,
 author = {Oram, M. W. and Wiener, M. C. and Lestienne, R. and Richmond, B. J.},
 title = {Stochastic Nature of Precisely Timed Spike Patterns in Visual System Neuronal Responses},
 journal = {J. Neurophysiol.},
 volume = {81},
 number = {6},
 pages = {3021-3033},
 year = {1999},
 publisher = {American Physiological Society},
 doi = {10.1152/jn.1999.81.6.3021},
 source = {Crossref},
 issn = {0022-3077, 1522-1598},
}

@article{Orlandi2013noise,
 author = {Orlandi, Javier G. and Soriano, Jordi and Alvarez-Lacalle, Enrique and Teller, Sara and Casademunt, Jaume},
 title = {Noise focusing and the emergence of coherent activity in neuronal cultures},
 journal = {Nature Phys},
 volume = {9},
 number = {9},
 pages = {582-590},
 year = {2013},
 publisher = {Springer Nature},
 doi = {10.1038/nphys2686},
 source = {Crossref},
 issn = {1745-2473, 1745-2481},
}

@article{Orlandi2014Transfer,
 author = {Orlandi, Javier G. and Stetter, Olav and Soriano, Jordi and Geisel, Theo and Battaglia, Demian},
 doi = {10.1371/journal.pone.0098842},
 issn = {1932-6203},
 journal = {PLoS ONE},
 number = {6},
 pages = {e98842},
 pmid = {24905689},
 title = {Transfer Entropy Reconstruction and Labeling of Neuronal Connections from Simulated Calcium Imaging},
 volume = {9},
 year = {2014},
 source = {Crossref},
 publisher = {Public Library of Science (PLoS)},
}

@article{Orlandi2014reconstruction,
 author = {Orlandi, Javier G. and Stetter, Olav and Soriano, Jordi and Geisel, Theo and Battaglia, Demian},
 editor = {Garcia-Ojalvo, Jordi},
 doi = {10.1371/journal.pone.0098842},
 year = {2014},
 publisher = {Public Library of Science (PLoS)},
 volume = {9},
 number = {6},
 pages = {e98842},
 title = {Transfer Entropy Reconstruction and Labeling of Neuronal Connections from Simulated Calcium Imaging},
 journal = {PLoS ONE},
 source = {Crossref},
 issn = {1932-6203},
}

@article{Pastor2001dynamical,
 author = {Pastor-Satorras, Romualdo and V{\'{a}}zquez, Alexei and Vespignani, Alessandro},
 title = {Dynamical and Correlation Properties of the {Internet}},
 journal = {Phys. Rev. Lett.},
 volume = {87},
 number = {25},
 pages = {258701},
 year = {2001},
 publisher = {American Physical Society (APS)},
 doi = {10.1103/physrevlett.87.258701},
 source = {Crossref},
 issn = {0031-9007, 1079-7114},
}

@article{Rolston2007precisely,
 author = {Rolston, J.D. and Wagenaar, D.A. and Potter, S.M.},
 title = {Precisely timed spatiotemporal patterns of neural activity in dissociated cortical cultures},
 journal = {Neuroscience},
 volume = {148},
 number = {1},
 pages = {294-303},
 year = {2007},
 publisher = {Elsevier BV},
 doi = {10.1016/j.neuroscience.2007.05.025},
 source = {Crossref},
 issn = {0306-4522},
}

@article{Schmeltzer2014Percolation,
 author = {Schmeltzer, C. and Soriano, J. and Sokolov, I. M. and R{\"{u}}diger, S.},
 doi = {10.1103/physreve.89.012116},
 issn = {1539-3755, 1550-2376},
 journal = {Phys. Rev. E},
 number = {1},
 pages = {012116},
title = {{Percolation of spatially constrained Erd{\"{o}}s-R{\'{e}}nyi networks with degree correlations}},
 volume = {89},
 year = {2014},
 source = {Crossref},
 publisher = {American Physical Society (APS)},
}

@article{Schreiber2000measuring,
 author = {Schreiber, Thomas},
 title = {Measuring Information Transfer},
 journal = {Phys. Rev. Lett.},
 volume = {85},
 number = {2},
 pages = {461-464},
 year = {2000},
 publisher = {American Physical Society (APS)},
 doi = {10.1103/physrevlett.85.461},
 source = {Crossref},
 issn = {0031-9007, 1079-7114},
}

@article{DeSantos-Sierra2014,
author = {de Santos-Sierra, Daniel and Sendi{\~{n}}a-Nadal, Irene and Leyva, Inmaculada and Almendral, Juan a. and Anava, Sarit and Ayali, Amir and Papo, David and Boccaletti, Stefano},
doi = {10.1371/journal.pone.0085828},
issn = {1932-6203},
journal = {PLoS ONE},
month = {jan},
number = {1},
pages = {e85828},
title = {{Emergence of Small-World Anatomical Networks in Self-Organizing Clustered Neuronal Cultures}},
volume = {9},
year = {2014}
}

@article{Bosi2015scaffolds,
author = {Bosi, Susanna and Rauti, Rossana and Laishram, Jummi and Turco, Antonio and Lonardoni, Davide and Nieus, Thierry and Prato, Maurizio and Scaini, Denis and Ballerini, Laura},
doi = {10.1038/srep09562},
issn = {20452322},
journal = {Scientific Reports},
pages = {1--11},
title = {{From 2D to 3D: Novel nanostructured scaffolds to investigate signalling in reconstructed neuronal networks}},
volume = {5},
year = {2015}
}

@article{Kunze2011Micropatterning,
author = {Kunze, Anja and Giugliano, Michele and Valero, Ana and Renaud, Philippe},
doi = {10.1016/j.biomaterials.2010.11.047},
issn = {01429612},
journal = {Biomaterials},
number = {8},
pages = {2088--2098},
publisher = {Elsevier Ltd},
title = {{Micropatterning neural cell cultures in 3D with a multi-layered scaffold}},
volume = {32},
year = {2011}
}

@article{Severino2016dimensionality,
author = {Severino, Francesco Paolo Ulloa and Ban, Jelena and Song, Qin and Tang, Mingliang and Bianconi, Ginestra and Cheng, Guosheng and Torre, Vincent},
doi = {10.1038/srep29640},
issn = {20452322},
journal = {Scientific Reports},
pages = {1--14},
publisher = {Nature Publishing Group},
title = {{The role of dimensionality in neuronal network dynamics}},
volume = {6},
year = {2016}
}


@article{Larramendy2019arrays,
author = {Larramendy, Florian and Yoshida, Shotaro and Maier, Daniela and Fekete, Zoltan and Takeuchi, Shoji and Paul, Oliver},
doi = {10.1039/c8lc01240g},
issn = {14730189},
journal = {Lab on a Chip},
number = {5},
pages = {875--884},
publisher = {Royal Society of Chemistry},
title = {{3D arrays of microcages by two-photon lithography for spatial organization of living cells}},
volume = {19},
year = {2019}
}


@article{Aebersold2016,
author = {Aebersold, Mathias J. and Dermutz, Harald and Forr{\'{o}}, Csaba and Weydert, Serge and Thompson-Steckel, Greta and V{\"{o}}r{\"{o}}s, J{\'{a}}nos and Demk{\'{o}}, L{\'{a}}szl{\'{o}}},
doi = {10.1016/j.trac.2016.01.025},
issn = {18793142},
journal = {TrAC - Trends in Analytical Chemistry},
pages = {60--69},
publisher = {Elsevier B.V.},
title = {{"Brains on a chip": Towards engineered neural networks}},
volume = {78},
year = {2016}
}

@article{Downes2012,
author = {Downes, Julia H and Hammond, Mark W and Xydas, Dimitris and Spencer, Matthew C and Becerra, Victor M and Warwick, Kevin and Whalley, Ben J and Nasuto, Slawomir J},
doi = {10.1371/journal.pcbi.1002522},
issn = {1553-7358},
journal = {PLoS computational biology},
number = {5},
pages = {e1002522},
pmid = {22615555},
title = {{Emergence of a small-world functional network in cultured neurons.}},
volume = {8},
year = {2012}
}

@article{Schroeter2015Emergence,
 author = {Schroeter, M. S. and Charlesworth, P. and Kitzbichler, M. G. and Paulsen, O. and Bullmore, E. T.},
 doi = {10.1523/jneurosci.4259-14.2015},
 issn = {0270-6474, 1529-2401},
 journal = {J. Neurosci.},
 number = {14},
 pages = {5459-5470},
 pmid = {25855164},
 title = {Emergence of Rich-Club Topology and Coordinated Dynamics in Development of Hippocampal Functional Networks In Vitro},
 volume = {35},
 year = {2015},
 source = {Crossref},
 publisher = {Society for Neuroscience},
}

@article{Schroter2017Micro,
 author = {Schr{\"{o}}ter, Manuel and Paulsen, Ole and Bullmore, Edward T.},
 doi = {10.1038/nrn.2016.182},
 issn = {1471-003X, 1471-0048},
 journal = {Nat Rev Neurosci},
 number = {3},
 pages = {131-146},
 pmid = {28148956},
 publisher = {Springer Nature},
 title = {Micro-connectomics: {Probing} the organization of neuronal networks at the cellular scale},
 volume = {18},
 year = {2017},
 source = {Crossref},
}

@article{Shen2002network,
 author = {Shen-Orr, Shai S. and Milo, Ron and Mangan, Shmoolik and Alon, Uri},
 title = {Network motifs in the transcriptional regulation network of {Escherichia} coli},
 journal = {Nat Genet},
 volume = {31},
 number = {1},
 pages = {64-68},
 year = {2002},
 publisher = {Springer Nature},
 doi = {10.1038/ng881},
 source = {Crossref},
 issn = {1061-4036, 1546-1718},
}

@article{Shimono2014Functional,
 author = {Shimono, Masanori and Beggs, John M.},
 doi = {10.1093/cercor/bhu252},
 issn = {1047-3211, 1460-2199},
 journal = {Cereb. Cortex},
 pages = {3743-3757},
 pmid = {25336598},
 title = {Functional Clusters, Hubs, and Communities in the Cortical Microconnectome},
 year = {2014},
 number = {10},
 source = {Crossref},
 volume = {25},
 publisher = {Oxford University Press (OUP)},
}

@article{Soriano2008development,
  author={Soriano, Jordi and Mart{\'\i}nez, Mar{\'\i}a Rodr{\'\i}guez and Tlusty, Tsvi and Moses, Elisha},
 title = {Development of input connections in neural cultures},
 journal = {Proceedings of the National Academy of Sciences},
 volume = {105},
 number = {37},
 pages = {13758-13763},
 year = {2008},
 publisher = {Proceedings of the National Academy of Sciences},
 doi = {10.1073/pnas.0707492105},
 source = {Crossref},
 issn = {0027-8424, 1091-6490},
}

@article{Stetter2012model,
 author = {Stetter, Olav and Battaglia, Demian and Soriano, Jordi and Geisel, Theo},
 title = {Model-Free Reconstruction of Excitatory Neuronal Connectivity from Calcium Imaging Signals},
 journal = {PLoS Comput Biol},
 volume = {8},
 number = {8},
 pages = {e1002653},
 year = {2012},
 publisher = {Public Library of Science (PLoS)},
 doi = {10.1371/journal.pcbi.1002653},
 source = {Crossref},
 issn = {1553-7358},
}

@article{Teller2014emergence,
 author = {Teller, Sara and Granell, Clara and De Domenico, Manlio and Soriano, Jordi and G{\'{o}}mez, Sergio and Arenas, Alex},
 title = {Emergence of Assortative Mixing between Clusters of Cultured Neurons},
 journal = {PLoS Comput Biol},
 volume = {10},
 number = {9},
 pages = {e1003796},
 year = {2014},
 publisher = {Public Library of Science (PLoS)},
 doi = {10.1371/journal.pcbi.1003796},
 source = {Crossref},
 issn = {1553-7358},
}

@article{Teller2015,
 author = {Teller, Sara and Tahirbegi, Islam Bogachan and Mir, M{\`{o}}nica and Samitier, Josep and Soriano, Jordi},
 doi = {10.1038/srep17261},
 journal = {Sci Rep},
 keywords = {com,nature,scientificreports},
 number = {1},
 pages = {1--16},
 pmid = {26608215},
 publisher = {Springer Nature},
 title = {Magnetite-Amyloid-$\beta$ deteriorates activity and functional organization in an in vitro model for {Alzheimer's} disease},
 volume = {5},
 year = {2015},
 source = {Crossref},
 issn = {2045-2322},
}

@article{Theiler1992testing,
 author = {Theiler, James and Eubank, Stephen and Longtin, Andr{\'{e}} and Galdrikian, Bryan and Doyne Farmer, J.},
 title = {Testing for nonlinearity in time series: {The} method of surrogate data},
 journal = {Physica D},
 volume = {58},
 number = {1-4},
 pages = {77-94},
 year = {1992},
 issn = {0167-2789},
 doi = {10.1016/0167-2789(92)90102-s},
 source = {Crossref},
 publisher = {Elsevier BV},
}

@inproceedings{Tibau2013interplay,
 author = {Tibau, E. and Bendiksen, Ch. and Teller, S. and Amig{\'{o}}, N. and Soriano, J.},
 title = {Interplay activity-connectivity: {Dynamics} in patterned neuronal cultures},
 booktitle = {AIP Conference Proceedings},
 volume = {1510},
 number = {1},
 pages = {54--63},
 year = {2013},
 organization = {AIP},
 doi = {10.1063/1.4776501},
 source = {Crossref},
 publisher = {AIP},
}

@article{Tsodyks1997neural,
 author = {Tsodyks, M. V. and Markram, H.},
 title = {The neural code between neocortical pyramidal neurons depends on neurotransmitter release probability},
 journal = {Proceedings of the National Academy of Sciences},
 volume = {94},
 number = {2},
 pages = {719-723},
 year = {1997},
 publisher = {Proceedings of the National Academy of Sciences},
 doi = {10.1073/pnas.94.2.719},
 source = {Crossref},
 issn = {0027-8424, 1091-6490},
}

@article{Tsodyks2000synchrony,
 author = {Tsodyks, tMisha and Uziel, Asher and Markram, Henry},
 title = {t Synchrony Generation in Recurrent Networks with Frequency-Dependent Synapses},
 journal = {J. Neurosci.},
 volume = {20},
 number = {1},
 pages = {RC50-RC50},
 year = {2000},
 doi = {10.1523/jneurosci.20-01-j0003.2000},
 source = {Crossref},
 publisher = {Society for Neuroscience},
 issn = {0270-6474, 1529-2401},
}

@article{Vogelstein2009spike,
 author = {Vogelstein, Joshua T. and Watson, Brendon O. and Packer, Adam M. and Yuste, Rafael and Jedynak, Bruno and Paninski, Liam},
 doi = {10.1016/j.bpj.2008.08.005},
 issn = {0006-3495},
 journal = {Biophys. J.},
 number = {2},
 pages = {636-655},
 pmid = {19619479},
 publisher = {Elsevier BV},
 title = {Spike Inference from Calcium Imaging Using Sequential {Monte} {Carlo} Methods},
 volume = {97},
 year = {2009},
 source = {Crossref},
}

@article{Wagenaar2006,
 author = {Wagenaar, DanielA and Pine, Jerome and Potter, SteveM},
 issn = {1471-2202},
 journal = {BMC Neurosci},
 pages = {11},
 title = {{An extremely rich repertoire of bursting patterns during the development of cortical cultures.}},
 volume = {7},
 year = {2006},
 doi = {10.1186/1471-2202-7-11},
 number = {1},
 source = {Crossref},
 publisher = {Springer Nature},
}

@article{Watts1998,
 author = {Watts, Duncan J. and Strogatz, Steven H.},
 title = {Collective dynamics of `small-world' networks},
 journal = {Nature},
 volume = {393},
 number = {6684},
 pages = {440-442},
 year = {1998},
 publisher = {Springer Nature},
 doi = {10.1038/30918},
 source = {Crossref},
 issn = {0028-0836, 1476-4687},
}

@book{Whittaker2009graphical,
 author = {Whittaker, Joe},
 title = {Graphical models in applied multivariate statistics},
 year = {2009},
 publisher = {Wiley Publishing},
}

@article{Wrosch2017Rewiring,
 author = {Wrosch, Jana Katharina and Einem, Vicky von and Breininger, Katharina and Dahlmanns, Marc and Maier, Andreas and Kornhuber, Johannes and Groemer, Teja Wolfgang},
 doi = {10.1038/s41598-017-11729-5},
 issn = {2045-2322},
 journal = {Sci Rep},
 number = {1},
 pages = {11724},
 pmid = {28916806},
 title = {Rewiring of neuronal networks during synaptic silencing},
 volume = {7},
 year = {2017},
 source = {Crossref},
 publisher = {Springer Nature},
}

@article{_Cohen2010Quorum,
 author = {Cohen, O. and Keselman, A. and Moses, E. and Rodr{\'{i}}guez Mart{\'{i}}nez, M. and Soriano, J. and Tlusty, T.},
 doi = {10.1209/0295-5075/89/18008},
 issn = {0295-5075, 1286-4854},
 journal = {Europhys. Lett.},
 number = {1},
 pages = {18008},
 title = {Quorum percolation in living neural networks},
 volume = {89},
 year = {2010},
 source = {Crossref},
 publisher = {IOP Publishing},
}

@article{_Gephi-code,
 note = {\url {https://gephi.org}},
}

@article{_Shimono2014,
 author = {Shimono, Masanori and Beggs, John M.},
 doi = {10.1093/cercor/bhu252},
 issn = {1047-3211, 1460-2199},
 journal = {Cereb. Cortex},
 keywords = {cluster,community,hub,microconnectome,networks},
 pages = {3743-3757},
 pmid = {25336598},
 title = {Functional Clusters, Hubs, and Communities in the Cortical Microconnectome},
 year = {2014},
 number = {10},
 source = {Crossref},
 volume = {25},
 publisher = {Oxford University Press (OUP)},
}

@article{_watts1998collective,
 author = {Watts, Duncan J. and Strogatz, Steven H.},
 number = {6684},
 pages = {440-442},
 title = {Collective dynamics of `small-world' networks},
 volume = {393},
 year = {1998},
 doi = {10.1038/30918},
 source = {Crossref},
 journal = {Nature},
 publisher = {Springer Nature},
 issn = {0028-0836, 1476-4687},
}

@article{er1960,
 author = {Erd{\"o}s, Paul and R{\'e}nyi, Alfr{\'e}d},
 title = {On the evolution of random graphs},
 journal = {Publ. Math. Inst. Hung. Acad. Sci},
 volume = {5},
 pages = {17--61},
 year = {1960},
}

@article{fagiolo2007clustering,
 author = {Fagiolo, Giorgio},
 title = {Clustering in complex directed networks},
 journal = {Phys. Rev. E},
 volume = {76},
 issue = {2},
 pages = {026107},
 numpages = {8},
 year = {2007},
 publisher = {American Physical Society (APS)},
 doi = {10.1103/physreve.76.026107},
 number = {2},
 source = {Crossref},
 issn = {1539-3755, 1550-2376},
}

@article{fallani2014,
  author = {Fabrizio De Vico Fallani and Martina Corazzol and Jenna Sternberg and Claire Wyart and Mario Chavez},
 doi = {10.1109/tnsre.2014.2341632},
 year = {2014},
 publisher = {Institute of Electrical and Electronics Engineers (IEEE)},
 pages = {1-1},
 title = {Hierarchy of Neural Organization in the Embryonic Spinal Cord: {Granger-causality} Graph Analysis of Calcium Imaging Data},
 journal = {IEEE Trans. Neural Syst. Rehabil. Eng.},
 source = {Crossref},
 issn = {1534-4320, 1558-0210},
}

@article{tibau2013identification,
 author = {Tibau, Elisenda and Valencia, Miguel and Soriano, Jordi},
 title = {Identification of neuronal network properties from the spectral analysis of calcium imaging signals in neuronal cultures},
 journal = {Front. Neural Circuits},
 volume = {7},
 year = {2013},
 publisher = {Frontiers Media SA},
 doi = {10.3389/fncir.2013.00199},
 source = {Crossref},
 issn = {1662-5110},
}


@article{skimage,
 title = {scikit-image: image processing in {P}ython},
 author = {van der Walt, {S}t\'efan and {S}ch\"onberger, {J}ohannes {L}. and
           {Nunez-Iglesias}, {J}uan and {B}oulogne, {F}ran\c{c}ois and {W}arner,
           {J}oshua {D}. and {Y}ager, {N}eil and {G}ouillart, {E}mmanuelle and
           {Y}u, {T}ony and the scikit-image contributors},
 year = {2014},
 month = {6},
 keywords = {Image processing, Reproducible research, Education,
             Visualization, Open source, Python, Scientific programming},
 volume = {2},
 pages = {e453},
 journal = {PeerJ},
 issn = {2167-8359},
 url = {https://doi.org/10.7717/peerj.453},
 doi = {10.7717/peerj.453}
}


%
%   Rubinov2010
%
@article{bct,
  doi = {10.1016/j.neuroimage.2009.10.003},
  url = {https://doi.org/10.1016/j.neuroimage.2009.10.003},
  year  = {2010},
  month = {sep},
  publisher = {Elsevier {BV}},
  volume = {52},
  number = {3},
  pages = {1059--1069},
  author = {Mikail Rubinov and Olaf Sporns},
  title = {Complex network measures of brain connectivity: Uses and interpretations},
  journal = {{NeuroImage}}
}


@article{netcal,
 title={NETCAL: An interactive platform for large-scale, NETwork and population dynamics analysis of CALcium imaging recordings}, DOI={10.5281/zenodo.1119026}, abstractNote={<p>Calcium imaging has become the preferred technique in neuroscience to simultaneously record the activity of thousands of cells. Yet most tools to analyze the recordings are rather rudimentary or require extensive knowledge of other disciplines, from machine learning to big data and network theory. Moreover, there is often a disconnection between the experiments and their analysis and outcome, usually taking place days apart and/or being done by different people.<br> We present NETCAL, a MATLAB-built, dedicated software platform to record, manage and analyze high-speed high-resolution calcium imaging experiments. Its ease of use, interactive graphical interface and exhaustive documentation is aimed to wet-lab researchers, but it will also meet the needs of any experienced data scientist through its plugin and scripting system. We have developed a large set of tools and incorporated state-of-the-art algorithms and toolboxes for large-scale analysis of network and population dynamics. Analyses include: automated cell detection (both static and dynamic); trace and population sorting through machine learning, clustering and pattern recognition; bursting dynamics; spike detection; network inference (from functional networks to causal relations); and many more. Several of these tools are also available in real-time, e.g. cells and spikes can be monitored during the actual recording, giving the researcher extensive feedback on the progress of the experiment.<br> We have tested and used the software in several different experimental preparations and laboratory equipment. For instance, NETCAL has been used to test the viability and performance of differentiation protocols from human induced pluripotent stem cells (hISPCs); to characterize the individual and collective behavior of dissociated cortical and striatal cultures from Huntington&rsquo;s disease (HD) mouse models; to reveal the communication between neurons and astrocytes in rat hippocampal cultures; and to detect propagating activity patterns in cortical cultures. Although NETCAL has been developed for calcium recordings in cultures, we have successfully tested and used it in other preparations, e.g., in-vivo calcium imaging and multi-electrode arrays.<br> Our platform has been developed by scientists for scientists, to promote and foster the development of tools for the replication and validation of experimental results. The software is highly modular, and its implementation provides easy extendability to adapt it to the specific requirements of any research group.</p>}, publisher={Zenodo}, author={Javier G. Orlandi and Sara Fernández-García and Andrea Comella-Bolla and Mercè Masana and Gerardo García-Díaz Barriga and Mohammad Yaghoubi and Alexander Kipp and Josep M. Canals and Michael A. Colicos and Jörn Davidsen and et al.}, year={2017}, month={Nov}}


%
%   Friedrich2017
%
@article{oasis,
  doi = {10.1371/journal.pcbi.1005423},
  url = {https://doi.org/10.1371/journal.pcbi.1005423},
  year  = {2017},
  month = {mar},
  publisher = {Public Library of Science ({PLoS})},
  volume = {13},
  number = {3},
  pages = {e1005423},
  author = {Johannes Friedrich and Pengcheng Zhou and Liam Paninski},
  editor = {Joshua Vogelstein},
  title = {Fast online deconvolution of calcium imaging data},
  journal = {{PLOS} Computational Biology}
}


%
%   circos
%
@article{Krzywinski2009,
  doi = {10.1101/gr.092759.109},
  url = {https://doi.org/10.1101/gr.092759.109},
  year = {2009},
  month = jun,
  publisher = {Cold Spring Harbor Laboratory},
  volume = {19},
  number = {9},
  pages = {1639--1645},
  author = {M. Krzywinski and J. Schein and I. Birol and J. Connors and R. Gascoyne and D. Horsman and S. J. Jones and M. A. Marra},
  title = {Circos: An information aesthetic for comparative genomics},
  journal = {Genome Research}
}


%
%   hagberg2008exploring
%
@techreport{networkx,
  title={Exploring network structure, dynamics, and function using NetworkX},
  author={Hagberg, Aric and Swart, Pieter and S Chult, Daniel},
  year={2008},
  institution={Los Alamos National Lab.(LANL), Los Alamos, NM (United States)}
}


%
%
%


@article{Koroleva2012,
author = {Koroleva, A and Gill, Andrew and Ortega, Ilida and Haycock, John and Schlie, S and Gittard, Shaun and N Chichkov, B and Claeyssens, Frederik},
year = {2012},
month = {04},
pages = {025005},
title = {Two-photon polymerization-generated and micromolding-replicated 3D scaffolds for peripheral neural tissue engineering applications},
volume = {4},
journal = {Biofabrication},
doi = {10.1088/1758-5082/4/2/025005}
}

@article{Koroleva2016,
author = {Koroleva, Anastasia and Deiwick, Andrea and Nguyen, Alexander and Narayan, J and Shpichka, Anastasia and Kufelt, Olga and Kiyan, Roman and Bagratashvili, Victor and Timashev, Peter and Scheper, Thomas and Chichkov, Boris},
year = {2016},
month = {01},
pages = {},
title = {Hydrogel-based microfluidics for vascular tissue engineering},
volume = {17},
journal = {BioNanoMaterials},
doi = {10.1515/bnm-2015-0026}
}

@article{Collins2012,
author = {Andrew M. Collins},
year = {2012},
month = {12},
pages = {205-253},
journal = {Nanotechnology Cookbook},
title = {Physical Techniques},
isbn = {9780080971728},
doi = {10.1016/B978-0-08-097172-8.00005-9}
}

@article{Dikovsky2006,
  title={The effect of structural alterations of PEG-fibrinogen hydrogel scaffolds on 3-D cellular morphology and cellular migration.},
  author={Daniel Dikovsky and Havazelet Bianco-Peled and Dror Seliktar},
  journal={Biomaterials},
  year={2006},
  volume={27 8},
  pages={1496-506}
}

@article{Drury2003,
  title={Hydrogels for tissue engineering: scaffold design variables and applications.},
  author={Jeanie L. Drury and David J Mooney},
  journal={Biomaterials},
  year={2003},
  volume={24 24},
  pages={4337-51}
}

@article{Caliari2016,
  title={A practical guide to hydrogels for cell culture},
  author={Steven R. Caliari and Jason A Burdick},
  journal={Nature Methods},
  year={2016},
  volume={13},
  pages={405-414}
}

@article{Shein-Idelson2011Engineered,
author = {Shein-Idelson, Mark and Ben-Jacob, Eshel and Hanein, Yael},
doi = {10.3389/fneng.2011.00010},
journal = {Frontiers in neuroengineering},
pages = {10},
pmid = {21991254},
title = {{Engineered neuronal circuits: a new platform for studying the role of modular topology}},
volume = {4},
year = {2011}
}

@article{Tang-Schomer2014Bioengineered,
author = {Tang-Schomer, Min D. and White, James D. and Tien, Lee W. and Schmitt, L. Ian and Valentin, Thomas M. and Graziano, Daniel J. and Hopkins, Amy M. and Omenetto, Fiorenzo G. and Haydon, Philip G. and Kaplan, David L.},
doi = {10.1073/pnas.1324214111},
issn = {10916490},
journal = {Proceedings of the National Academy of Sciences of the United States of America},
number = {38},
pages = {13811--13816},
title = {{Bioengineered functional brain-like cortical tissue}},
volume = {111},
year = {2014}
}


@article{Tibau2020IEEE,
  doi = {10.1109/tnse.2018.2862919},
  year = {2020},
  volume={7},
  publisher = {Institute of Electrical and Electronics Engineers ({IEEE})},
  pages = {435-448},
  author = {Tibau, Elisenda and  Ludl, Adriaan Alexander and  Rudiger, Sten and Orlandi, Javier G.  and  Soriano, Jordi},
  title = {Neuronal spatial arrangement shapes effective connectivity traits of in vitro cortical networks},
  journal = {{IEEE} Transactions on Network Science and Engineering}
}


@article{Mahoney2005microchannels,
  doi = {10.1016/j.biomaterials.2004.03.015},
  url = {https://doi.org/10.1016/j.biomaterials.2004.03.015},
  year = {2005},
  month = mar,
  publisher = {Elsevier {BV}},
  volume = {26},
  number = {7},
  pages = {771--778},
  author = {Melissa J. Mahoney and Ruth R. Chen and Jian Tan and W. Mark Saltzman},
  title = {The influence of microchannels on neurite growth and architecture},
  journal = {Biomaterials}
}

@article{Honey2007Network,
author = {Honey, Christopher J and K{\"{o}}tter, Rolf and Breakspear, Michael and Sporns, Olaf},
doi = {10.1073/pnas.0701519104},
journal = {Proceedings of the National Academy of Sciences of the United States of America},
number = {24},
pages = {10240--5},
pmid = {17548818},
title = {{Network structure of cerebral cortex shapes functional connectivity on multiple time scales.}},
volume = {104},
year = {2007}
}


@article{Monceau2018neuronaldevices,
  doi = {10.1140/epjst/e2018-800072-1},
  url = {https://doi.org/10.1140/epjst/e2018-800072-1},
  year = {2018},
  month = nov,
  publisher = {Springer Science and Business Media {LLC}},
  volume = {227},
  number = {10-11},
  pages = {1015--1028},
  author = {Pascal Monceau and St{\'{e}}phane M{\'{e}}tens and Tanguy Fardet and Renaud Renault and Samuel Bottani},
  title = {Neuronal devices: understanding neuronal cultures through percolation helps prepare for the next step},
  journal = {The European Physical Journal Special Topics}
}

@article{Sorkin2006Compact,
	doi = {10.1088/1741-2560/3/2/003},
	year = 2006,
	publisher = {{IOP} Publishing},
	volume = {3},
	number = {2},
	pages = {95--101},
	author = {R Sorkin and T Gabay and P Blinder and D Baranes and E Ben-Jacob and Y Hanein},
	title = {Compact self-wiring in cultured neural networks},
	journal = {Journal of Neural Engineering},
}

@article {Yamamoto2018impact,
	author = {Yamamoto, Hideaki and Moriya, Satoshi and Ide, Katsuya and Hayakawa, Takeshi and Akima, Hisanao and Sato, Shigeo and Kubota, Shigeru and Tanii, Takashi and Niwano, Michio and Teller, Sara and Soriano, Jordi and Hirano-Iwata, Ayumi},
	title = {Impact of modular organization on dynamical richness in cortical networks},
	volume = {4},
	number = {11},
	elocation-id = {eaau4914},
	year = {2018},
	doi = {10.1126/sciadv.aau4914},
	publisher = {American Association for the Advancement of Science},
	journal = {Science Advances}
}

@article{Faci2019impact,
author = {Faci-Lázaro,Sergio  and Soriano,Jordi  and Gómez-Gardeñes,Jesús },
title = {Impact of targeted attack on the spontaneous activity in spatial and biologically-inspired neuronal networks},
journal = {Chaos: An Interdisciplinary Journal of Nonlinear Science},
volume = {29},
number = {8},
pages = {083126},
year = {2019},
doi = {10.1063/1.5099038}
}


@article{Crowe2020,
author = {Crowe, James and El-Tamer, Ayman and Nagel, David and Koroleva, Ananstasia and Madrid-Wolff, Jorge and Olarte, Omar E. and Est\'evez-Priego, Estefan\'ia and Ludl, Adriaan-Alexander and 
Soriano, Jordi and Loza-Alvarez, Pablo and Chichkov, Boris and Hill, Eric and Parri, Rheinallt and Edik, Rafailov},
title = {Development of two-photon polymerised scaffolds for optical interrogation and neurite guidance of human {iPSC}-derived cortical neuronal networks},
journal = {Lab Chip},
volume = {--},
number = {--},
pages = {--},
year = {2020},
doi = {10.1039/C9LC01209E}
}

%  Axon guidance

@article{renault2016asymmetric,
  title={Asymmetric axonal edge guidance: a new paradigm for building oriented neuronal networks},
  author={Renault, Renaud and Durand, Jean-Baptiste and Viovy, Jean-Louis and Villard, Catherine},
  journal={Lab on a Chip},
  volume={16},
  number={12},
  pages={2188--2191},
  year={2016},
  publisher={Royal Society of Chemistry}
}

@article{holloway2019asymmetric,
  title={Asymmetric confinement for defining outgrowth directionality},
  author={Holloway, Paul M and Hallinan, Grace I and Hegde, Manjunath and Lane, Simon IR and Deinhardt, Katrin and West, Jonathan},
  journal={Lab on a Chip},
  volume={19},
  number={8},
  pages={1484--1489},
  year={2019},
  publisher={Royal Society of Chemistry}
}

@article{yamada2016mold,
  title={In-mold patterning and actionable axo-somatic compartmentalization for on-chip neuron culture},
  author={Yamada, Ayako and Vignes, Ma{\'e}va and Bureau, C{\'e}cile and Mamane, Alexandre and Venzac, Bastien and Descroix, St{\'e}phanie and Viovy, Jean-Louis and Villard, Catherine and Peyrin, Jean-Michel and Malaquin, Laurent},
  journal={Lab on a Chip},
  volume={16},
  number={11},
  pages={2059--2068},
  year={2016},
  publisher={Royal Society of Chemistry}
}

@article{Feinerman2008,
author = {Feinerman, Ofer and Rotem, Assaf and Moses, Elisha},
doi = {10.1038/nphys1099},
file = {:D$\backslash$:/Mendeley{\_}Papers/Feinerman, Rotem, Moses{\_}2008{\_}Reliable neuronal logic devices from patterned hippocampal cultures.pdf:pdf},
issn = {1745-2473},
journal = {Nature Physics},
month = {oct},
number = {12},
pages = {967--973},
title = {{Reliable neuronal logic devices from patterned hippocampal cultures}},
url = {http://www.nature.com/doifinder/10.1038/nphys1099},
volume = {4},
year = {2008}
}

@article{li2014neuroarray,
  title={NeuroArray: a universal interface for patterning and interrogating neural circuitry with single cell resolution},
  author={Li, Wei and Xu, Zhen and Huang, Junzhe and Lin, Xudong and Luo, Rongcong and Chen, Chia-Hung and Shi, Peng},
  journal={Scientific reports},
  volume={4},
  pages={4784},
  year={2014},
  publisher={Nature Publishing Group}
}
@article{Casanova2018,
author = {Casanova, Adrien and Blatche, Marie Charline and Ferre, C{\'{e}}cile A. and Martin, H{\'{e}}l{\`{e}}ne and Gonzalez-Dunia, Daniel and Nicu, Liviu and Larrieu, Guilhem},
doi = {10.1021/acs.langmuir.8b00529},
issn = {15205827},
journal = {Langmuir},
number = {22},
pages = {6612--6620},
title = {{Self-Aligned Functionalization Approach to Order Neuronal Networks at the Single-Cell Level}},
volume = {34},
year = {2018}
}
